# Supplementary material for: (±)-2-Oxocyclo­penta­neacetic acid: catemeric hydrogen bonding in a γ-keto acid
Source: Acta Crystallogr Sect E Struct Rep Online. 2009 Mar 31;65(Pt 4):o937. doi: 10.1107/S1600536809010708 (PMC2969029; doi:10.1107/S1600536809010708)
Supplement: Supplementary file 1 [file e-65-0o937-sup1.cif]

##############################################################################
###                                                                        ###
###        Electronic paper (Acta Crystallographica Section E)             ###
###                                                                        ###
##############################################################################
#                                                                            #
# This CIF contains the data in a paper accepted for publication in Acta     #
# Crystallographica Section E. It conforms to the requirements of Notes      #
# for Authors for Section E, and has been peer reviewed under the auspices   #
# of the IUCr Commission on Journals.                                        #
#                                                                            #
# Full details of the Crystallographic Information File format               #
# are given in the paper "The Crystallographic Information File (CIF):       #
# a New Standard Archive File for Crystallography" by S. R. Hall, F. H.      #
# Allen and I. D. Brown [Acta Cryst. (1991), A47, 655-685].                  #
#                                                                            #
# The current version of the core CIF dictionary is obtainable from          #
# ftp://ftp.iucr.org/pub/cif_core.dic. The current version number is 2.4.    #
#                                                                            #
# Software is freely available for graphical display of the structure(s) in  #
# this CIF.  For information consult the CIF home page http://www.iucr.org/  #
# cif/home.html                                                              #
#                                                                            #
# This file may be used for bona fide research purposes within the           #
# scientific community so long as proper attribution is given to the journal # 
# article from which it was obtained.                                        #
#                                                                            #
##############################################################################
                                             
data_I
_audit_creation_method     SHELXL-97
_chemical_name_systematic
;
(+-)-2-Oxocyclopentaneacetic acid
;
_chemical_name_common     ?
_chemical_formula_moiety     'C7 H10 O3'
_chemical_formula_sum     'C7 H10 O3'
_chemical_formula_iupac     'C7 H10 O3'
_chemical_formula_weight     142.15
_chemical_melting_point     327
_symmetry_cell_setting     'Orthorhombic'
_symmetry_space_group_name_H-M     'P b c a'
_symmetry_space_group_name_Hall     '-P 2ac 2ab'
loop_
    _symmetry_equiv_pos_as_xyz
    'x, y, z'
    '-x+1/2, -y, z+1/2'
    '-x, y+1/2, -z+1/2'
    'x+1/2, -y+1/2, -z'
    '-x, -y, -z'
    'x-1/2, y, -z-1/2'
    'x, -y-1/2, z-1/2'
    '-x-1/2, y-1/2, z'
_cell_length_a     5.32320(10)
_cell_length_b     12.2981(3)
_cell_length_c     20.8148(5)
_cell_angle_alpha     90.00
_cell_angle_beta     90.00
_cell_angle_gamma     90.00
_cell_volume     1362.65(5)
_cell_formula_units_Z     8
_cell_measurement_reflns_used     7778
_cell_measurement_theta_min     4.25
_cell_measurement_theta_max     67.06
_cell_measurement_temperature     100(2)
_exptl_crystal_description     'needle'
_exptl_crystal_colour     'colourless'
_exptl_crystal_size_max     0.37
_exptl_crystal_size_mid     0.15
_exptl_crystal_size_min     0.10
_exptl_crystal_density_diffrn     1.386
_exptl_crystal_density_meas     ?
_exptl_crystal_density_method     'not measured'
_exptl_crystal_F_000     608
_exptl_absorpt_coefficient_mu     0.909
_exptl_absorpt_correction_type     'multi-scan'
_exptl_absorpt_process_details     '(SADABS; Sheldrick, 2008a)'
_exptl_absorpt_correction_T_min     0.7298
_exptl_absorpt_correction_T_max     0.9146
_exptl_special_details
;
Crystal mounted on a Cryoloop using Paratone-N
;
_diffrn_ambient_temperature     100(2)
_diffrn_radiation_type     CuK\a
_diffrn_radiation_wavelength     1.54178
_diffrn_radiation_source     'fine-focus sealed tube'
_diffrn_radiation_monochromator     graphite
_diffrn_measurement_device_type     'Bruker SMART CCD APEXII area-detector'
_diffrn_measurement_method     '\f and \w'
_diffrn_detector_area_resol_mean     ?
_diffrn_reflns_number     9810
_diffrn_reflns_av_R_equivalents     0.016
_diffrn_reflns_av_sigmaI/netI     0.009
_diffrn_reflns_theta_min     4.25
_diffrn_reflns_theta_max     67.02
_diffrn_reflns_theta_full     67.02
_diffrn_measured_fraction_theta_max     0.982
_diffrn_measured_fraction_theta_full     0.982
_diffrn_reflns_limit_h_min     -6
_diffrn_reflns_limit_h_max     6
_diffrn_reflns_limit_k_min     -14
_diffrn_reflns_limit_k_max     14
_diffrn_reflns_limit_l_min     -24
_diffrn_reflns_limit_l_max     24
_diffrn_standards_number     0
_diffrn_standards_interval_count     ?
_diffrn_standards_interval_time     ?
_diffrn_standards_decay_%     0
_refine_special_details
;
Refinement of <i>F</i>^2^ against ALL reflections. The weighted <i>R</i>-factor
<i>wR</i> and goodness of fit <i>S</i> are based on <i>F</i>^2^, conventional
<i>R</i>-factors <i>R</i> are based on <i>F</i>, with <i>F</i> set to zero for
negative <i>F</i>^2^. The threshold expression of <i>F</i>^2^ >
\s(<i>F</i>^2^) is used only for calculating <i>R</i>-factors(gt) <i>etc</i>.
and is not relevant to the choice of reflections for refinement.
<i>R</i>-factors based on <i>F</i>^2^ are statistically about twice as large
as those based on <i>F</i>, and <i>R</i>- factors based on ALL data will be
even larger.
;
_reflns_number_total     1197
_reflns_number_gt     1147
_reflns_threshold_expression     I>2\s(I)
_refine_ls_structure_factor_coef     Fsqd
_refine_ls_matrix_type     full
_refine_ls_R_factor_all     0.034
_refine_ls_R_factor_gt     0.033
_refine_ls_wR_factor_gt     0.085
_refine_ls_wR_factor_ref     0.086
_refine_ls_goodness_of_fit_ref     1.04
_refine_ls_restrained_S_all     1.04
_refine_ls_number_reflns     1197
_refine_ls_number_parameters     95
_refine_ls_number_restraints     0
_refine_ls_hydrogen_treatment     mixed
_refine_ls_weighting_scheme     calc
_refine_ls_weighting_details
         'calc w=1/[\s^2^(Fo^2^)+(0.0444P)^2^+0.8053P] where P=(Fo^2^+2Fc^2^)/3'
_atom_sites_solution_hydrogens     geom
_atom_sites_solution_primary     direct
_atom_sites_solution_secondary     difmap
_refine_ls_shift/su_max     0.00
_refine_ls_shift/su_mean     0.00
_refine_diff_density_max     0.26
_refine_diff_density_min     -0.15
_refine_ls_extinction_method     'SHELXTL (Sheldrick, 2008b)'
_refine_ls_extinction_coef     0.0014(4)
_refine_ls_extinction_expression
                                  'Fc^*^=kFc[1+0.001xFc^2^\l^3^/sin(2\q)]^-1/4^'
loop_
    _atom_type_symbol
    _atom_type_description
    _atom_type_scat_dispersion_real
    _atom_type_scat_dispersion_imag
    _atom_type_scat_source
    'C' 'C' 0.0181 0.0091
                         'International Tables Vol C Tables 4.2.6.8 and 6.1.1.4'
    'H' 'H' 0.0000 0.0000
                         'International Tables Vol C Tables 4.2.6.8 and 6.1.1.4'
    'O' 'O' 0.0492 0.0322
                         'International Tables Vol C Tables 4.2.6.8 and 6.1.1.4'
_computing_data_collection     'APEX2 (Bruker, 2006)'
_computing_cell_refinement     'SAINT (Bruker, 2006)'
_computing_data_reduction     'SAINT (Bruker, 2005)'
_computing_structure_solution     'SHELXTL (Sheldrick, 2008b)'
_computing_structure_refinement     'SHELXTL (Sheldrick, 2008b)'
_computing_molecular_graphics     'SHELXTL (Sheldrick, 2008b)'
_computing_publication_material     'SHELXTL (Sheldrick, 2008b)'
loop_
    _atom_site_type_symbol
    _atom_site_label
    _atom_site_fract_x
    _atom_site_fract_y
    _atom_site_fract_z
    _atom_site_U_iso_or_equiv
    _atom_site_adp_type
    _atom_site_calc_flag
    _atom_site_refinement_flags
    _atom_site_occupancy
    _atom_site_disorder_assembly
    _atom_site_disorder_group
    O O1 1.12228(17) 0.12579(7) 0.31120(4) 0.0196(3) Uani d . 1 . .
    C C1 0.7561(2) 0.03606(10) 0.35627(6) 0.0156(3) Uani d . 1 . .
    H H1 0.6138 0.0786 0.3375 0.019 Uiso calc R 1 . .
    C C2 0.9814(2) 0.11135(10) 0.35642(6) 0.0156(3) Uani d . 1 . .
    O O2 1.16880(17) -0.11081(7) 0.37021(4) 0.0205(3) Uani d . 1 . .
    O O3 1.00596(18) -0.22599(7) 0.29778(4) 0.0193(3) Uani d . 1 . .
    H H3 1.131(4) -0.2640(14) 0.3061(8) 0.029 Uiso d . 1 . .
    C C3 0.9997(2) 0.16595(11) 0.42143(6) 0.0209(3) Uani d . 1 . .
    H H3A 1.0087 0.2460 0.4167 0.025 Uiso calc R 1 . .
    H H3B 1.1505 0.1407 0.4449 0.025 Uiso calc R 1 . .
    C C4 0.7603(3) 0.13271(11) 0.45681(6) 0.0213(3) Uani d . 1 . .
    H H4A 0.6238 0.1858 0.4492 0.026 Uiso calc R 1 . .
    H H4B 0.7905 0.1268 0.5036 0.026 Uiso calc R 1 . .
    C C5 0.6948(2) 0.02124(11) 0.42777(6) 0.0192(3) Uani d . 1 . .
    H H5A 0.7984 -0.0371 0.4470 0.023 Uiso calc R 1 . .
    H H5B 0.5150 0.0037 0.4341 0.023 Uiso calc R 1 . .
    C C6 0.7852(2) -0.06445(10) 0.31485(6) 0.0154(3) Uani d . 1 . .
    H H6A 0.6307 -0.1088 0.3186 0.018 Uiso calc R 1 . .
    H H6B 0.8010 -0.0415 0.2694 0.018 Uiso calc R 1 . .
    C C7 1.0077(2) -0.13453(10) 0.33180(6) 0.0142(3) Uani d . 1 . .
loop_
    _atom_site_aniso_label
    _atom_site_aniso_U_11
    _atom_site_aniso_U_22
    _atom_site_aniso_U_33
    _atom_site_aniso_U_12
    _atom_site_aniso_U_13
    _atom_site_aniso_U_23
    O1 0.0220(5) 0.0169(5) 0.0198(5) -0.0025(4) 0.0027(4) 0.0010(3)
    C1 0.0140(6) 0.0151(6) 0.0176(6) 0.0018(5) -0.0010(5) 0.0005(5)
    C2 0.0164(6) 0.0123(6) 0.0180(6) 0.0026(5) -0.0013(5) 0.0027(5)
    O2 0.0191(5) 0.0196(5) 0.0228(5) 0.0020(4) -0.0054(4) -0.0024(4)
    O3 0.0194(5) 0.0143(5) 0.0241(5) 0.0027(4) -0.0031(4) -0.0034(3)
    C3 0.0230(7) 0.0206(7) 0.0192(7) -0.0038(5) -0.0008(5) -0.0026(5)
    C4 0.0227(7) 0.0220(7) 0.0191(7) 0.0001(5) 0.0015(5) -0.0034(5)
    C5 0.0182(6) 0.0200(6) 0.0192(6) -0.0015(5) 0.0036(5) -0.0013(5)
    C6 0.0148(6) 0.0150(6) 0.0163(6) -0.0014(5) -0.0011(5) 0.0002(5)
    C7 0.0150(6) 0.0134(6) 0.0141(6) -0.0026(5) 0.0028(5) 0.0020(4)
_geom_special_details
;
All e.s.d.'s (except the e.s.d. in the dihedral angle between two l.s. planes)
are estimated using the full covariance matrix. The cell e.s.d.'s are taken
into account individually in the estimation of e.s.d.'s in distances, angles
and torsion angles; correlations between e.s.d.'s in cell parameters are only
used when they are defined by crystal symmetry. An approximate (isotropic)
treatment of cell e.s.d.'s is used for estimating e.s.d.'s involving l.s.
planes.
;
loop_
    _geom_bond_atom_site_label_1
    _geom_bond_atom_site_label_2
    _geom_bond_site_symmetry_2
    _geom_bond_distance
    _geom_bond_publ_flag
    O1 C2 . 1.2165(15) ?
    C1 C2 . 1.5150(17) ?
    C1 C6 . 1.5150(16) ?
    C1 C5 . 1.5345(17) ?
    C1 H1 . 1.0000 ?
    C2 C3 . 1.5138(17) ?
    O2 C7 . 1.2082(15) y
    O3 C7 . 1.3292(15) y
    O3 H3 . 0.832(19) ?
    C3 C4 . 1.5276(18) ?
    C3 H3A . 0.9900 ?
    C3 H3B . 0.9900 ?
    C4 C5 . 1.5383(18) ?
    C4 H4A . 0.9900 ?
    C4 H4B . 0.9900 ?
    C5 H5A . 0.9900 ?
    C5 H5B . 0.9900 ?
    C6 C7 . 1.5066(17) ?
    C6 H6A . 0.9900 ?
    C6 H6B . 0.9900 ?
loop_
    _geom_angle_atom_site_label_1
    _geom_angle_atom_site_label_2
    _geom_angle_atom_site_label_3
    _geom_angle_site_symmetry_1
    _geom_angle_site_symmetry_3
    _geom_angle
    _geom_angle_publ_flag
    C2 C1 C6 . . 114.76(10) ?
    C2 C1 C5 . . 103.82(10) ?
    C6 C1 C5 . . 118.47(10) ?
    C2 C1 H1 . . 106.3 ?
    C6 C1 H1 . . 106.3 ?
    C5 C1 H1 . . 106.3 ?
    O1 C2 C3 . . 125.94(11) ?
    O1 C2 C1 . . 125.14(11) ?
    C3 C2 C1 . . 108.91(10) ?
    C7 O3 H3 . . 111.1(12) ?
    C2 C3 C4 . . 104.97(10) ?
    C2 C3 H3A . . 110.8 ?
    C4 C3 H3A . . 110.8 ?
    C2 C3 H3B . . 110.8 ?
    C4 C3 H3B . . 110.8 ?
    H3A C3 H3B . . 108.8 ?
    C3 C4 C5 . . 103.78(10) ?
    C3 C4 H4A . . 111.0 ?
    C5 C4 H4A . . 111.0 ?
    C3 C4 H4B . . 111.0 ?
    C5 C4 H4B . . 111.0 ?
    H4A C4 H4B . . 109.0 ?
    C1 C5 C4 . . 103.12(10) ?
    C1 C5 H5A . . 111.1 ?
    C4 C5 H5A . . 111.1 ?
    C1 C5 H5B . . 111.1 ?
    C4 C5 H5B . . 111.1 ?
    H5A C5 H5B . . 109.1 ?
    C7 C6 C1 . . 114.45(10) ?
    C7 C6 H6A . . 108.6 ?
    C1 C6 H6A . . 108.6 ?
    C7 C6 H6B . . 108.6 ?
    C1 C6 H6B . . 108.6 ?
    H6A C6 H6B . . 107.6 ?
    O2 C7 O3 . . 124.18(11) ?
    O2 C7 C6 . . 125.09(11) y
    O3 C7 C6 . . 110.72(10) y
loop_
    _geom_torsion_atom_site_label_1
    _geom_torsion_atom_site_label_2
    _geom_torsion_atom_site_label_3
    _geom_torsion_atom_site_label_4
    _geom_torsion_site_symmetry_1
    _geom_torsion_site_symmetry_2
    _geom_torsion_site_symmetry_3
    _geom_torsion_site_symmetry_4
    _geom_torsion
    _geom_torsion_publ_flag
    C6 C1 C2 O1 . . . . 32.63(17) ?
    C5 C1 C2 O1 . . . . 163.49(12) ?
    C6 C1 C2 C3 . . . . -147.97(11) ?
    C5 C1 C2 C3 . . . . -17.11(13) ?
    O1 C2 C3 C4 . . . . 172.13(12) ?
    C1 C2 C3 C4 . . . . -7.26(13) ?
    C2 C3 C4 C5 . . . . 28.73(13) ?
    C2 C1 C5 C4 . . . . 34.53(12) ?
    C6 C1 C5 C4 . . . . 163.15(11) ?
    C3 C4 C5 C1 . . . . -39.41(12) ?
    C2 C1 C6 C7 . . . . 57.31(14) ?
    C5 C1 C6 C7 . . . . -66.02(14) ?
    C1 C6 C7 O2 . . . . -7.31(18) ?
    C1 C6 C7 O3 . . . . 173.81(10) ?
loop_
    _geom_hbond_atom_site_label_D
    _geom_hbond_atom_site_label_H
    _geom_hbond_atom_site_label_A
    _geom_hbond_site_symmetry_A
    _geom_hbond_distance_DH
    _geom_hbond_distance_HA
    _geom_hbond_distance_DA
    _geom_hbond_angle_DHA
    _geom_hbond_publ_flag
    O3 H3 O1 8_855 0.832(19) 1.890(19) 2.7050(13) 166.1(17) yes
data_global
_journal_date_recd_electronic     2009-03-11
_journal_date_accepted     2009-03-23
_journal_name_full     'Acta Crystallographica, Section E'
_journal_year     2009
_journal_volume     65
_journal_issue      4
_journal_page_first     o937
_journal_page_last     o937
_journal_paper_category     QO
_journal_coeditor_code     FL2241
_publ_contact_author
;
      Roger A. Lalancette^*^
      Carl A. Olson Memorial Laboratories
      Department of Chemistry
      Rutgers University
      Newark NJ 07102 USA
;
_publ_contact_author_email     'rogerlal@andromeda.rutgers.edu'
_publ_contact_author_fax     973-353-1264
_publ_contact_author_phone     973-353-5646
_publ_section_title
;
(+-)-2-Oxocyclopentaneacetic acid: catemeric hydrogen bonding in a \g-keto acid
;
loop_
    _publ_author_name
    _publ_author_address
    'Efthimiopoulos, Georgia'
;
Carl A. Olson Memorial Laboratories
Department of Chemistry
Rutgers University
Newark, NJ 07102
USA
;
    'Papadakis, Markos M.'
;
Carl A. Olson Memorial Laboratories
Department of Chemistry
Rutgers University
Newark, NJ 07102
USA
;
    'Thompson, Hugh W.'
;
Carl A. Olson Memorial Laboratories
Department of Chemistry
Rutgers University
Newark, NJ 07102
USA
;
    'Lalancette, Roger A.'
;
Carl A. Olson Memorial Laboratories
Department of Chemistry
Rutgers University
Newark, NJ 07102
USA
;
