# Supplementary material for: (±)-2-Oxocyclo­penta­neacetic acid: catemeric hydrogen bonding in a γ-keto acid
Source: Acta Crystallogr Sect E Struct Rep Online. 2009 Mar 31;65(Pt 4):o937. doi: 10.1107/S1600536809010708 (PMC2969029; doi:10.1107/S1600536809010708)
Supplement: Supplementary file 2 [file e-65-0o937-Isup2.hkl]

# 
# h,k,l, Fc-squared, Fo-squared, sigma(Fo-squared) and status flag 
# 
data_I
_shelx_title ' 020509A in Pbca' 
_shelx_refln_list_code          4 
_shelx_F_calc_maximum      126.44 
_exptl_crystal_F_000       608.00 
_reflns_d_resolution_high  0.8374 
 
loop_ 
 _symmetry_equiv_pos_as_xyz 
 'x, y, z' 
 '-x+1/2, -y, z+1/2' 
 '-x, y+1/2, -z+1/2' 
 'x+1/2, -y+1/2, -z' 
 '-x, -y, -z' 
 'x-1/2, y, -z-1/2' 
 'x, -y-1/2, z-1/2' 
 '-x-1/2, y-1/2, z' 
 
_cell_length_a     5.3232 
_cell_length_b    12.2981 
_cell_length_c    20.8148 
_cell_angle_alpha  90.000 
_cell_angle_beta   90.000 
_cell_angle_gamma  90.000 
 
_shelx_F_squared_multiplier     1.000 
 
loop_ 
 _refln_index_h 
 _refln_index_k 
 _refln_index_l 
 _refln_F_squared_calc 
 _refln_F_squared_meas 
 _refln_F_squared_sigma 
 _refln_observed_status 
   4   0   0     4228.74     3919.88     22.92 o 
   6   0   0      841.85      837.90     12.51 o 
   4   1   0        1.42        1.22      0.36 o 
   6   1   0      179.12      188.14      2.44 o 
   0   2   0     1904.03     1866.57     14.81 o 
   2   2   0    14150.72    14966.97     89.61 o 
   4   2   0       25.21       23.95      0.69 o 
   6   2   0      253.79      271.04      3.24 o 
   2   3   0      175.92      165.38      1.48 o 
   4   3   0        0.02        0.68      0.42 o 
   6   3   0       13.44       11.44      0.91 o 
   0   4   0    12838.45    13737.29    163.25 o 
   2   4   0       48.84       68.38      1.34 o 
   4   4   0      202.37      184.65      2.26 o 
   6   4   0      170.37      190.32      4.48 o 
   2   5   0       21.23       43.66      0.97 o 
   4   5   0      449.88      435.69      4.32 o 
   0   6   0      226.50      237.96      4.05 o 
   2   6   0        1.99        1.79      0.49 o 
   4   6   0       21.46       41.57      1.43 o 
   2   7   0      541.72      471.03      3.71 o 
   4   7   0      374.40      423.10      6.19 o 
   0   8   0     6851.89     6844.21    102.14 o 
   2   8   0      337.57      341.27      2.82 o 
   4   8   0        0.11        0.62      2.14 o 
   2   9   0      225.07      226.81      2.85 o 
   4   9   0        3.02        8.39      0.97 o 
   0  10   0      133.65      136.24      2.78 o 
   2  10   0       36.51       32.65      1.37 o 
   4  10   0      380.91      407.98      4.76 o 
   2  11   0       20.99       15.99      0.98 o 
   4  11   0       13.19       15.01      1.38 o 
   0  12   0     2000.23     2017.78     20.30 o 
   2  12   0      135.90      130.30      2.52 o 
   2  13   0       69.79       64.35      1.52 o 
   0  14   0       65.05       61.93      2.81 o 
   1   1   1     4212.38     4125.13     14.62 o 
   2   1   1     2215.29     2214.60      8.87 o 
   3   1   1       17.44       16.03      0.50 o 
   4   1   1       15.35       18.48      0.46 o 
   5   1   1      162.79      158.24      1.74 o 
   6   1   1      204.27      201.15      1.78 o 
   0   2   1      126.25      133.67      1.16 o 
   1   2   1     4262.44     4365.19     14.64 o 
   2   2   1      174.82      182.71      1.12 o 
   3   2   1      524.13      544.83      3.17 o 
   4   2   1      166.94      155.48      1.10 o 
   5   2   1      108.62      110.32      1.37 o 
   6   2   1      178.63      183.11      1.77 o 
   1   3   1     7930.79     7947.04     32.57 o 
   2   3   1     1659.26     1813.67      7.24 o 
   3   3   1       35.27       58.56      0.86 o 
   4   3   1       16.22       18.13      0.53 o 
   5   3   1      636.71      622.83      3.41 o 
   6   3   1       19.37       18.97      1.04 o 
   0   4   1       15.02       13.69      1.30 o 
   1   4   1      228.19      218.34      1.17 o 
   2   4   1      958.21      925.82      4.39 o 
   3   4   1        8.75       14.65      0.55 o 
   4   4   1      168.28      160.82      1.50 o 
   5   4   1        2.30        3.78      0.55 o 
   6   4   1        0.96        2.08      0.80 o 
   1   5   1     1063.97     1098.15      5.02 o 
   2   5   1      977.84      976.82      4.93 o 
   3   5   1      879.04      831.09      5.23 o 
   4   5   1       69.89       83.89      1.47 o 
   5   5   1      156.02      141.21      1.83 o 
   0   6   1      945.63     1007.94      6.57 o 
   1   6   1      107.77      100.60      1.11 o 
   2   6   1      900.34      941.81      5.67 o 
   3   6   1       74.98       67.47      1.00 o 
   4   6   1        0.90        0.94      0.67 o 
   5   6   1       14.29       19.78      3.31 o 
   1   7   1      241.19      249.53      1.99 o 
   2   7   1      724.83      680.28      3.38 o 
   3   7   1       36.47       41.34      0.90 o 
   4   7   1      118.69      104.80      4.83 o 
   5   7   1        4.37        3.15      0.50 o 
   0   8   1     2281.74     2331.25     16.81 o 
   1   8   1      186.66      222.52      1.53 o 
   2   8   1       69.37       64.10      0.80 o 
   3   8   1      294.27      271.57      2.26 o 
   4   8   1      193.30      194.64      3.76 o 
   5   8   1       66.63       68.08      1.56 o 
   1   9   1      164.87      182.34      1.31 o 
   2   9   1      804.95      798.39      4.42 o 
   3   9   1       19.93       26.83      0.82 o 
   4   9   1      304.11      302.39      3.97 o 
   5   9   1        1.10        0.45      0.79 o 
   0  10   1       40.57       42.80      1.24 o 
   1  10   1      900.20      843.86      4.85 o 
   2  10   1     1466.44     1428.30      6.87 o 
   3  10   1      466.78      483.99      3.14 o 
   4  10   1      135.29      129.74      1.60 o 
   1  11   1      123.32      127.21      1.69 o 
   2  11   1       56.80       55.74      1.04 o 
   3  11   1        0.06        0.58      0.38 o 
   4  11   1       95.36       95.41      3.61 o 
   0  12   1     1032.59     1044.64      7.59 o 
   1  12   1      309.77      293.40      2.57 o 
   2  12   1      235.95      234.05      2.06 o 
   3  12   1        9.06        9.64      0.54 o 
   1  13   1       12.98       13.97      0.68 o 
   2  13   1      142.94      151.60      1.61 o 
   0  14   1       21.66       21.96      1.61 o 
   1  14   1        8.51        9.16      0.61 o 
   0   0   2     5054.66     4715.69     45.75 o 
   1   0   2     2566.60     2264.37     11.95 o 
   2   0   2     2756.11     2754.92     19.71 o 
   3   0   2     3182.15     3229.94     22.32 o 
   4   0   2        0.21        0.68      0.30 o 
   5   0   2     1407.12     1402.08      9.81 o 
   6   0   2       91.15      106.43      1.81 o 
   1   1   2        7.57        9.94      0.22 o 
   2   1   2      138.14      158.51      1.02 o 
   3   1   2      120.58      123.36      1.16 o 
   4   1   2       46.15       41.40      0.61 o 
   5   1   2      192.38      206.71      1.89 o 
   6   1   2       19.88       27.80      0.77 o 
   0   2   2      677.78      673.53      3.79 o 
   1   2   2     5766.67     5836.03     20.01 o 
   2   2   2     1185.61     1230.55      5.06 o 
   3   2   2      589.43      626.58      3.95 o 
   4   2   2       47.69       55.20      0.70 o 
   5   2   2      211.12      227.28      1.96 o 
   6   2   2      132.00      135.95      1.41 o 
   1   3   2      528.40      524.70      2.10 o 
   2   3   2      659.24      673.93      2.97 o 
   3   3   2     1683.81     1740.30      8.24 o 
   4   3   2       12.19        8.70      0.44 o 
   5   3   2      105.95      108.26      1.33 o 
   6   3   2        0.03        0.26      0.40 o 
   0   4   2        6.79       10.43      0.47 o 
   1   4   2     5358.54     5715.13     20.90 o 
   2   4   2       13.14       16.16      0.44 o 
   3   4   2        1.35        5.82      0.43 o 
   4   4   2      809.43      781.93      4.17 o 
   5   4   2      334.55      323.10      2.88 o 
   6   4   2       28.51       30.13      1.99 o 
   1   5   2     1621.32     1711.87      7.29 o 
   2   5   2      254.67      252.73      1.86 o 
   3   5   2        4.93        5.13      0.38 o 
   4   5   2        0.00       -0.24      0.37 o 
   5   5   2       89.73      102.54      1.26 o 
   0   6   2     4008.41     4242.86     32.94 o 
   1   6   2      348.32      356.75      2.25 o 
   2   6   2       16.96       20.77      0.78 o 
   3   6   2       53.46       49.76      0.78 o 
   4   6   2      317.65      293.79      3.67 o 
   5   6   2       56.61       49.12      1.00 o 
   1   7   2       25.95       24.93      0.65 o 
   2   7   2      175.26      163.39      1.39 o 
   3   7   2        2.86        6.53      0.59 o 
   4   7   2       29.37       28.41      1.26 o 
   5   7   2       60.82       53.90      2.14 o 
   0   8   2      109.12      106.68      1.82 o 
   1   8   2     1030.20     1015.69      4.45 o 
   2   8   2     1669.04     1587.25      5.71 o 
   3   8   2       31.08       37.13      0.91 o 
   4   8   2      113.61      116.15      1.95 o 
   5   8   2      116.45      115.32      1.86 o 
   1   9   2       28.78       27.78      0.62 o 
   2   9   2       12.44       12.38      0.63 o 
   3   9   2      182.26      165.08      1.78 o 
   4   9   2       31.86       25.76      0.88 o 
   0  10   2        8.68        7.62      0.75 o 
   1  10   2      518.23      505.87      3.42 o 
   2  10   2       11.03       10.40      0.61 o 
   3  10   2      313.07      305.18      2.36 o 
   4  10   2        0.68        1.91      0.47 o 
   1  11   2        1.73        3.21      0.49 o 
   2  11   2        2.16        2.62      0.47 o 
   3  11   2       82.08       96.42      1.23 o 
   4  11   2       60.81       64.82      1.86 o 
   0  12   2      331.62      332.69      3.53 o 
   1  12   2        0.03        0.30      0.43 o 
   2  12   2      314.42      302.97      2.83 o 
   3  12   2      258.63      253.56      1.86 o 
   1  13   2      141.60      136.20      1.59 o 
   2  13   2      129.97      136.28      1.50 o 
   0  14   2       65.92       58.55      2.88 o 
   1  14   2        9.06       13.63      0.68 o 
   1   1   3     9523.32     9417.20     32.09 o 
   2   1   3      635.59      648.48      3.02 o 
   3   1   3      131.03      143.01      1.33 o 
   4   1   3      635.84      597.85      2.49 o 
   5   1   3      557.90      556.18      3.39 o 
   6   1   3       70.13       82.63      1.20 o 
   0   2   3     5015.55     4720.71     31.13 o 
   1   2   3     1103.47     1122.28      4.02 o 
   2   2   3      336.41      345.66      1.74 o 
   3   2   3       17.51       24.11      0.56 o 
   4   2   3     2029.48     1923.15      6.95 o 
   5   2   3        6.99        5.71      0.63 o 
   6   2   3        0.29        0.74      0.39 o 
   1   3   3     5564.17     5629.09     21.92 o 
   2   3   3      192.55      211.08      1.24 o 
   3   3   3      301.58      338.87      2.35 o 
   4   3   3       19.17       17.09      0.60 o 
   5   3   3       14.70       19.94      0.93 o 
   6   3   3       60.55       60.99      1.88 o 
   0   4   3      414.96      428.72      2.83 o 
   1   4   3       92.01      108.47      0.81 o 
   2   4   3     1729.17     1952.02      8.38 o 
   3   4   3        0.61        1.00      0.32 o 
   4   4   3       38.50       35.17      0.78 o 
   5   4   3        0.93        0.43      0.51 o 
   1   5   3     1242.18     1280.57      6.31 o 
   2   5   3       15.02       14.10      0.48 o 
   3   5   3      316.84      307.20      2.18 o 
   4   5   3        4.36        5.03      0.45 o 
   5   5   3       35.07       25.80      0.81 o 
   0   6   3     3047.01     3186.46     18.27 o 
   1   6   3      351.78      385.05      2.39 o 
   2   6   3       61.33       78.82      1.20 o 
   3   6   3        7.74        4.55      0.41 o 
   4   6   3       32.95       31.51      0.90 o 
   5   6   3       37.84       34.36      1.05 o 
   1   7   3      152.78      146.32      1.48 o 
   2   7   3        0.52        2.90      0.35 o 
   3   7   3        3.03        1.44      0.55 o 
   4   7   3        2.20        1.32      0.51 o 
   5   7   3      139.41      126.64      2.29 o 
   0   8   3      834.91      801.54      6.46 o 
   1   8   3        5.81        7.20      0.39 o 
   2   8   3      710.96      680.94      3.01 o 
   3   8   3      107.83       93.87      1.24 o 
   4   8   3        9.68        8.49      0.70 o 
   5   8   3       42.43       50.45      1.58 o 
   1   9   3     2157.51     2089.47      7.41 o 
   2   9   3        9.12       12.63      0.63 o 
   3   9   3      211.32      201.39      1.91 o 
   4   9   3      104.53       92.33      1.44 o 
   0  10   3      103.15       97.93      1.83 o 
   1  10   3       17.58       21.03      0.80 o 
   2  10   3       45.18       42.72      1.02 o 
   3  10   3      143.21      142.00      1.56 o 
   4  10   3      299.42      304.20      2.53 o 
   1  11   3      842.03      840.59      4.85 o 
   2  11   3       40.02       38.88      0.95 o 
   3  11   3      203.46      217.35      1.84 o 
   4  11   3        5.56        4.57      0.86 o 
   0  12   3       80.22       87.29      2.32 o 
   1  12   3      488.00      514.09      3.39 o 
   2  12   3        9.68       10.06      0.57 o 
   3  12   3      120.86      140.46      1.42 o 
   1  13   3       67.09       67.55      1.14 o 
   2  13   3        1.75        2.09      0.44 o 
   0  14   3      342.13      358.57      5.09 o 
   1  14   3      133.29      124.59      1.87 o 
   0   0   4    15986.88    15696.12    252.08 o 
   1   0   4     3047.55     2929.50     14.41 o 
   2   0   4        0.48        0.84      0.42 o 
   3   0   4      423.46      379.33      3.74 o 
   4   0   4      159.60      156.28      1.46 o 
   5   0   4      105.93      101.85      1.71 o 
   6   0   4      233.74      256.80      4.00 o 
   1   1   4     5313.06     5079.78     16.93 o 
   2   1   4      560.11      566.72      2.62 o 
   3   1   4     2981.98     2966.53     12.69 o 
   4   1   4       42.86       38.45      0.60 o 
   5   1   4     1367.10     1322.63      6.37 o 
   6   1   4        4.79        5.10      0.46 o 
   0   2   4     3819.71     3915.41     17.14 o 
   1   2   4      242.96      216.41      1.08 o 
   2   2   4      288.19      353.74      1.80 o 
   3   2   4        7.42       13.57      0.48 o 
   4   2   4      193.93      187.13      2.00 o 
   5   2   4      143.27      138.41      1.51 o 
   6   2   4        5.26        5.90      0.50 o 
   1   3   4     3317.12     3314.28     11.63 o 
   2   3   4      958.07     1033.84      4.45 o 
   3   3   4      255.34      251.15      2.05 o 
   4   3   4       49.45       41.87      1.16 o 
   5   3   4       15.25       16.35      0.70 o 
   6   3   4       32.13       30.26      1.00 o 
   0   4   4     3413.95     3429.29     19.29 o 
   1   4   4      808.73      863.83      3.57 o 
   2   4   4     2179.14     2378.49      9.36 o 
   3   4   4        6.20        5.14      0.48 o 
   4   4   4        3.27        2.00      0.39 o 
   5   4   4        1.38        1.30      0.44 o 
   1   5   4      217.30      221.66      1.46 o 
   2   5   4      134.59      126.06      1.25 o 
   3   5   4      142.84      148.37      1.92 o 
   4   5   4        0.47        1.01      0.41 o 
   5   5   4      151.98      141.07      1.98 o 
   0   6   4       56.59       52.09      1.11 o 
   1   6   4      934.19     1074.68      5.24 o 
   2   6   4      132.07      124.37      1.45 o 
   3   6   4      109.01       78.93      0.95 o 
   4   6   4       80.54      103.66      1.43 o 
   5   6   4       32.74       30.58      0.85 o 
   1   7   4       37.92       33.50      0.70 o 
   2   7   4      448.80      416.74      2.44 o 
   3   7   4        6.04       12.00      0.60 o 
   4   7   4       51.46       58.49      1.81 o 
   5   7   4      118.15       95.96      1.62 o 
   0   8   4      406.64      443.94      4.28 o 
   1   8   4     2555.11     2418.16      9.27 o 
   2   8   4      129.49      131.03      1.17 o 
   3   8   4      109.08      107.01      1.31 o 
   4   8   4        7.48        6.81      0.57 o 
   5   8   4        7.72        8.24      0.62 o 
   1   9   4        5.65        9.32      0.45 o 
   2   9   4        0.31        1.53      0.45 o 
   3   9   4      894.20      866.59      4.71 o 
   4   9   4        7.18       12.11      0.68 o 
   0  10   4      170.51      169.84      2.16 o 
   1  10   4       80.12       69.52      1.17 o 
   2  10   4        0.05        1.01      0.64 o 
   3  10   4       65.55       66.28      1.09 o 
   4  10   4       30.70       32.40      0.87 o 
   1  11   4      620.84      605.49      4.61 o 
   2  11   4      155.96      147.06      1.97 o 
   3  11   4       71.83       70.64      1.05 o 
   4  11   4       13.45       12.58      1.55 o 
   0  12   4      156.36      176.76      2.46 o 
   1  12   4      191.88      185.19      1.85 o 
   2  12   4       10.79       11.15      0.59 o 
   3  12   4       35.93       35.01      0.81 o 
   1  13   4       39.19       37.32      0.90 o 
   2  13   4        8.67        7.11      0.47 o 
   0  14   4      727.91      779.23     12.48 o 
   1  14   4        0.88       -0.44      1.05 o 
   1   1   5      713.58      692.42      2.62 o 
   2   1   5      220.34      190.82      1.20 o 
   3   1   5      248.19      255.36      1.98 o 
   4   1   5        4.17        6.39      0.35 o 
   5   1   5       42.29       39.00      0.82 o 
   6   1   5      164.95      174.91      3.06 o 
   0   2   5     5622.11     5592.92     24.37 o 
   1   2   5     5246.26     5595.65     19.28 o 
   2   2   5      758.10      821.23      3.64 o 
   3   2   5      125.06      146.12      1.34 o 
   4   2   5      157.86      152.47      1.42 o 
   5   2   5      203.06      210.42      1.86 o 
   6   2   5       94.96       93.95      2.22 o 
   1   3   5      112.04       97.93      0.71 o 
   2   3   5      708.11      741.21      3.41 o 
   3   3   5      127.87      134.99      1.44 o 
   4   3   5      340.47      321.01      2.20 o 
   5   3   5      185.76      194.42      1.83 o 
   6   3   5       47.78       43.69      2.35 o 
   0   4   5     1002.10     1012.19      5.88 o 
   1   4   5     1800.79     1949.32      8.95 o 
   2   4   5      239.05      262.20      1.71 o 
   3   4   5      224.01      207.63      2.05 o 
   4   4   5      341.21      302.04      2.27 o 
   5   4   5       26.20       27.08      0.87 o 
   1   5   5      140.21      161.41      1.22 o 
   2   5   5     1037.07      992.54      5.01 o 
   3   5   5       18.92       15.97      0.86 o 
   4   5   5      428.06      417.66      3.21 o 
   5   5   5      168.70      186.06      1.88 o 
   0   6   5     1563.95     1681.84     11.28 o 
   1   6   5       24.65       15.72      0.50 o 
   2   6   5      902.17      873.87      7.08 o 
   3   6   5      967.97      984.74      4.48 o 
   4   6   5      315.56      288.63      2.96 o 
   5   6   5      223.72      244.39      2.13 o 
   1   7   5       76.39       92.86      1.19 o 
   2   7   5       53.40       64.39      1.00 o 
   3   7   5      345.62      340.00      2.32 o 
   4   7   5        0.87        1.45      0.51 o 
   5   7   5      290.02      293.02      3.31 o 
   0   8   5      135.37      125.60      1.92 o 
   1   8   5        0.51        1.91      0.37 o 
   2   8   5      941.41      902.94      4.45 o 
   3   8   5        7.65        9.37      0.56 o 
   4   8   5      131.82      133.39      2.02 o 
   5   8   5       17.16       18.16      1.17 o 
   1   9   5      884.84      846.36      4.52 o 
   2   9   5      179.60      167.75      1.82 o 
   3   9   5      723.66      719.39      4.45 o 
   4   9   5      219.91      214.16      2.31 o 
   0  10   5        0.21        0.58      0.52 o 
   1  10   5      201.90      191.01      1.91 o 
   2  10   5      117.62      120.23      1.55 o 
   3  10   5      123.03      119.46      1.40 o 
   4  10   5       17.34       22.26      0.89 o 
   1  11   5     1118.74     1114.36      8.06 o 
   2  11   5       11.45       12.97      0.68 o 
   3  11   5      153.93      155.67      1.60 o 
   4  11   5        9.65        6.07      1.20 o 
   0  12   5      111.02      114.71      3.36 o 
   1  12   5       24.00       30.75      0.85 o 
   2  12   5      100.70      105.77      1.33 o 
   3  12   5       17.56       16.84      0.93 o 
   1  13   5       70.67       71.97      1.07 o 
   2  13   5       45.05       53.49      1.00 o 
   1  14   5       51.14       48.10      2.44 o 
   0   0   6     8316.50     7683.58     94.66 o 
   1   0   6     3003.09     3127.82     15.67 o 
   2   0   6        1.69        1.36      0.32 o 
   3   0   6     1538.01     1506.23      9.80 o 
   4   0   6       67.75       80.64      1.31 o 
   5   0   6       64.88       65.15      1.37 o 
   6   0   6        4.00        3.79      0.86 o 
   1   1   6      784.07      745.86      2.98 o 
   2   1   6       24.81       28.52      0.46 o 
   3   1   6     2959.41     3006.35     16.07 o 
   4   1   6        2.61        4.52      0.36 o 
   5   1   6      304.73      318.83      2.22 o 
   6   1   6       56.69       64.02      1.89 o 
   0   2   6      148.90      166.10      1.24 o 
   1   2   6      258.96      225.83      1.31 o 
   2   2   6       16.07       22.89      0.54 o 
   3   2   6       16.65       21.59      0.63 o 
   4   2   6      110.93       92.45      1.40 o 
   5   2   6       41.51       36.54      0.83 o 
   6   2   6       67.76       72.01      1.58 o 
   1   3   6     2556.07     2632.12      9.48 o 
   2   3   6       64.36       72.67      0.81 o 
   3   3   6      145.74      146.24      1.53 o 
   4   3   6        1.57        1.25      0.36 o 
   5   3   6        0.51        0.69      0.39 o 
   6   3   6       47.39       52.23      2.32 o 
   0   4   6     5797.78     6000.63     37.11 o 
   1   4   6     1110.78     1220.24      4.92 o 
   2   4   6       97.91       86.12      0.96 o 
   3   4   6      969.50      977.98      4.74 o 
   4   4   6       19.57       23.36      0.73 o 
   5   4   6       39.33       47.38      1.28 o 
   1   5   6     2291.57     2312.16     10.32 o 
   2   5   6      117.91      143.70      1.40 o 
   3   5   6      237.80      245.84      1.51 o 
   4   5   6       10.23        8.96      0.58 o 
   5   5   6      220.15      204.21      3.01 o 
   0   6   6     2685.50     2847.47     20.62 o 
   1   6   6      134.26      138.65      1.92 o 
   2   6   6        3.28        7.46      0.49 o 
   3   6   6       31.00       40.64      0.87 o 
   4   6   6      180.89      155.05      1.73 o 
   5   6   6       35.03       25.54      0.79 o 
   1   7   6        0.07        0.64      0.37 o 
   2   7   6       94.94       91.11      0.99 o 
   3   7   6     2433.20     2427.64     12.39 o 
   4   7   6       59.34       60.38      1.05 o 
   5   7   6       10.27        7.57      0.52 o 
   0   8   6      779.62      781.75      4.92 o 
   1   8   6       59.27       60.53      1.15 o 
   2   8   6     1338.13     1274.48      7.36 o 
   3   8   6      324.83      306.41      2.14 o 
   4   8   6        3.00        5.41      0.51 o 
   5   8   6        1.11        1.84      0.70 o 
   1   9   6        8.11        9.11      0.56 o 
   2   9   6       10.42       13.80      0.66 o 
   3   9   6       68.53       63.66      1.03 o 
   4   9   6       83.89       72.55      1.44 o 
   0  10   6       19.78       19.76      0.92 o 
   1  10   6       59.92       56.45      1.04 o 
   2  10   6      140.94      132.46      1.61 o 
   3  10   6        0.03        0.76      0.43 o 
   4  10   6       16.42       25.27      0.92 o 
   1  11   6        0.57        2.28      0.46 o 
   2  11   6       44.73       45.98      1.26 o 
   3  11   6      586.99      614.73      3.86 o 
   0  12   6     1154.35     1155.53      7.96 o 
   1  12   6        4.94        7.80      0.54 o 
   2  12   6      209.38      204.17      1.83 o 
   3  12   6       45.27       43.78      1.41 o 
   1  13   6        0.13        0.76      0.39 o 
   2  13   6      144.30      145.91      3.06 o 
   1   1   7      541.10      529.26      2.18 o 
   2   1   7       39.23       32.91      0.55 o 
   3   1   7      196.34      200.24      1.93 o 
   4   1   7      372.38      356.55      2.38 o 
   5   1   7      388.99      392.37      2.50 o 
   6   1   7      186.41      198.02      4.40 o 
   0   2   7     1289.29     1363.38      6.86 o 
   1   2   7     3230.08     3448.29     12.74 o 
   2   2   7     1717.33     1849.79      7.82 o 
   3   2   7       74.72       83.61      1.47 o 
   4   2   7     1037.60     1012.16      5.01 o 
   5   2   7       10.25        9.94      0.54 o 
   1   3   7      698.47      779.65      3.36 o 
   2   3   7      395.15      403.06      2.41 o 
   3   3   7       36.93       33.85      1.17 o 
   4   3   7       24.00       19.64      0.68 o 
   5   3   7       71.88       61.54      1.10 o 
   0   4   7        1.55        5.45      0.59 o 
   1   4   7      920.22     1027.59      4.47 o 
   2   4   7     1085.62     1123.92      5.42 o 
   3   4   7       86.80       62.46      1.36 o 
   4   4   7        1.42        1.95      0.43 o 
   5   4   7      107.50       98.78      1.56 o 
   1   5   7     1998.35     2119.06      9.60 o 
   2   5   7       12.66       12.64      0.56 o 
   3   5   7      912.91      852.47      4.18 o 
   4   5   7      118.80      102.23      2.00 o 
   5   5   7      363.97      383.85      4.63 o 
   0   6   7     3713.04     3838.44     56.93 o 
   1   6   7      233.48      231.27      2.31 o 
   2   6   7      834.62      855.49      4.68 o 
   3   6   7      686.50      643.49      3.56 o 
   4   6   7       38.86       32.18      1.13 o 
   5   6   7      204.85      200.78      2.10 o 
   1   7   7      468.55      461.47      3.49 o 
   2   7   7      266.71      242.98      1.81 o 
   3   7   7       89.83       98.81      1.22 o 
   4   7   7        6.91        3.82      0.51 o 
   5   7   7      330.52      369.31      3.43 o 
   0   8   7        0.02        1.14      0.42 o 
   1   8   7       72.74       74.67      0.87 o 
   2   8   7        3.33        1.87      0.40 o 
   3   8   7       22.82       25.56      0.77 o 
   4   8   7       19.30       15.21      0.67 o 
   1   9   7      249.96      243.52      1.85 o 
   2   9   7       39.47       34.79      0.99 o 
   3   9   7       19.00       23.80      0.83 o 
   4   9   7        0.16        0.71      0.47 o 
   0  10   7      525.41      473.11      3.96 o 
   1  10   7       62.59       64.86      1.24 o 
   2  10   7      910.24      853.00      4.61 o 
   3  10   7       32.01       35.62      0.87 o 
   4  10   7      101.45       94.87      2.44 o 
   1  11   7      120.49      126.01      1.76 o 
   2  11   7       61.18       57.50      1.06 o 
   3  11   7        0.26        1.76      0.52 o 
   0  12   7      483.04      437.99      3.99 o 
   1  12   7        9.39        8.27      0.55 o 
   2  12   7       27.35       28.55      0.96 o 
   3  12   7        4.26        2.55      0.67 o 
   1  13   7      622.07      641.25      5.45 o 
   2  13   7       10.30       11.50      0.86 o 
   0   0   8    15649.66    15731.85    280.68 o 
   1   0   8      982.54     1072.13      5.71 o 
   2   0   8      798.60      762.26      5.37 o 
   3   0   8      149.06      142.66      2.33 o 
   4   0   8      328.09      282.34      3.03 o 
   5   0   8      478.58      500.49      4.94 o 
   1   1   8        2.35        1.29      0.18 o 
   2   1   8     2027.04     2223.13     10.15 o 
   3   1   8       19.95       18.79      0.52 o 
   4   1   8      188.58      172.13      1.69 o 
   5   1   8        5.35        4.61      0.55 o 
   6   1   8        6.27        5.57      1.11 o 
   0   2   8      716.84      696.21      4.46 o 
   1   2   8       16.77       22.03      0.39 o 
   2   2   8     1678.70     1699.33      8.11 o 
   3   2   8       68.36       67.85      1.16 o 
   4   2   8      197.56      185.86      1.78 o 
   5   2   8       60.52       62.88      2.25 o 
   1   3   8      312.76      315.63      1.81 o 
   2   3   8     3307.65     3414.97     15.11 o 
   3   3   8       65.68       64.65      1.67 o 
   4   3   8      432.08      418.14      3.81 o 
   5   3   8       12.48       11.33      0.68 o 
   0   4   8      124.44      105.24      1.32 o 
   1   4   8       70.03       80.22      0.81 o 
   2   4   8       19.26       23.64      0.65 o 
   3   4   8        7.95       11.28      0.92 o 
   4   4   8       61.12       67.41      1.48 o 
   5   4   8        7.22        5.75      0.69 o 
   1   5   8     1197.03     1301.62      7.50 o 
   2   5   8      247.00      206.35      1.99 o 
   3   5   8      334.90      309.16      2.48 o 
   4   5   8      140.78      149.59      2.14 o 
   5   5   8      244.92      258.04      3.00 o 
   0   6   8      384.27      360.20      4.09 o 
   1   6   8        0.00        1.87      0.84 o 
   2   6   8       10.81       17.58      0.64 o 
   3   6   8       49.78       50.72      1.04 o 
   4   6   8        1.48        2.54      0.63 o 
   5   6   8        1.57       -0.10      0.53 o 
   1   7   8      298.79      272.71      2.39 o 
   2   7   8      438.11      434.63      2.82 o 
   3   7   8      571.26      594.35      4.17 o 
   4   7   8        4.29        4.68      0.60 o 
   5   7   8       29.35       40.49      1.90 o 
   0   8   8      120.99      117.48      1.79 o 
   1   8   8        0.47        1.27      0.32 o 
   2   8   8      108.31      106.81      1.48 o 
   3   8   8        0.69        0.39      0.50 o 
   4   8   8       26.98       39.39      1.07 o 
   1   9   8       24.03       23.84      0.82 o 
   2   9   8      200.75      189.55      1.96 o 
   3   9   8      197.89      199.52      2.16 o 
   4   9   8        4.76        4.51      1.02 o 
   0  10   8      882.90      820.90      9.49 o 
   1  10   8      135.39      144.83      1.77 o 
   2  10   8       20.66       25.98      1.00 o 
   3  10   8      160.90      144.99      1.90 o 
   4  10   8       58.42       60.19      1.97 o 
   1  11   8      227.94      221.56      2.52 o 
   2  11   8      394.57      408.84      3.90 o 
   3  11   8       94.12       93.16      1.62 o 
   0  12   8        0.01        2.17      0.79 o 
   1  12   8      134.39      141.36      3.88 o 
   2  12   8        3.47        6.94      0.70 o 
   3  12   8       83.05       92.58      3.17 o 
   1  13   8        6.30        7.55      0.76 o 
   2  13   8        6.43        6.46      0.93 o 
   1   1   9      137.45      138.25      1.05 o 
   2   1   9      186.93      223.13      1.98 o 
   3   1   9      367.01      321.45      2.56 o 
   4   1   9      103.02      101.56      1.39 o 
   5   1   9       27.30       22.29      0.90 o 
   0   2   9      292.95      322.25      2.39 o 
   1   2   9      111.29      126.35      1.01 o 
   2   2   9        4.14        5.32      0.38 o 
   3   2   9       93.37       98.08      1.69 o 
   4   2   9     1714.01     1705.13     11.34 o 
   5   2   9      272.04      259.37      2.48 o 
   1   3   9      566.41      549.70      2.77 o 
   2   3   9       20.17       24.31      0.66 o 
   3   3   9      106.07       99.03      1.11 o 
   4   3   9      239.37      236.69      2.84 o 
   5   3   9      104.71       94.82      1.60 o 
   0   4   9      361.24      468.07      3.49 o 
   1   4   9       42.26       41.56      0.67 o 
   2   4   9       68.56       72.38      0.99 o 
   3   4   9       11.32        9.66      0.54 o 
   4   4   9      290.41      285.20      3.04 o 
   5   4   9        0.11        0.44      0.46 o 
   1   5   9      444.46      475.69      3.83 o 
   2   5   9       26.09       28.04      0.75 o 
   3   5   9      174.41      162.80      1.98 o 
   4   5   9      531.70      502.98      5.93 o 
   5   5   9      126.65      112.18      2.35 o 
   0   6   9     2505.19     2493.72     18.61 o 
   1   6   9      131.49      116.93      1.46 o 
   2   6   9      116.21      114.94      1.09 o 
   3   6   9       44.37       42.02      0.98 o 
   4   6   9       64.15       67.22      1.49 o 
   5   6   9      226.14      243.73      3.99 o 
   1   7   9      633.55      611.02      3.00 o 
   2   7   9      408.95      390.00      2.95 o 
   3   7   9      437.29      425.27      3.46 o 
   4   7   9       96.64       94.56      1.57 o 
   5   7   9       27.05       34.42      1.42 o 
   0   8   9      411.73      424.68      3.81 o 
   1   8   9      324.83      286.39      2.67 o 
   2   8   9     1743.86     1708.60     10.92 o 
   3   8   9       56.73       49.12      1.13 o 
   4   8   9      184.12      190.74      2.21 o 
   1   9   9       71.56       59.35      1.30 o 
   2   9   9       58.66       63.53      1.17 o 
   3   9   9       28.93       22.98      0.86 o 
   4   9   9       44.68       35.68      1.12 o 
   0  10   9       25.54       19.33      1.04 o 
   1  10   9       79.31       62.18      1.12 o 
   2  10   9      856.71      831.35      4.83 o 
   3  10   9      241.53      215.89      2.30 o 
   1  11   9       58.68       55.32      1.31 o 
   2  11   9      113.02      124.73      1.77 o 
   3  11   9        3.98        3.00      0.65 o 
   0  12   9      608.47      662.35      8.10 o 
   1  12   9        9.91        6.49      0.60 o 
   2  12   9      145.08      166.95      2.14 o 
   1  13   9       11.13       12.29      0.98 o 
   0   0  10      105.11      136.06      3.29 o 
   1   0  10      961.30     1015.14      6.98 o 
   2   0  10     1582.68     1624.03     11.83 o 
   3   0  10      258.51      260.55      4.23 o 
   4   0  10      496.97      443.97      7.52 o 
   5   0  10      155.31      164.75      2.92 o 
   1   1  10      533.67      526.31      2.70 o 
   2   1  10      258.39      270.66      2.10 o 
   3   1  10      166.46      176.93      1.55 o 
   4   1  10       10.28        9.87      0.67 o 
   5   1  10       18.81       23.34      0.89 o 
   0   2  10     3358.70     3480.43     18.07 o 
   1   2  10      728.98      751.06      3.60 o 
   2   2  10      378.65      365.12      2.88 o 
   3   2  10       54.06       53.30      0.88 o 
   4   2  10      545.69      519.58      4.39 o 
   5   2  10       21.02       18.76      1.06 o 
   1   3  10       18.95       29.28      0.64 o 
   2   3  10      726.73      732.05      4.74 o 
   3   3  10      705.52      627.40      3.62 o 
   4   3  10        7.16        5.39      0.72 o 
   5   3  10      294.35      302.14      2.92 o 
   0   4  10     1106.94     1095.82      7.65 o 
   1   4  10       36.59       37.86      0.72 o 
   2   4  10     1017.17      952.53      4.75 o 
   3   4  10       34.53       31.41      1.19 o 
   4   4  10     1059.88     1037.82     10.22 o 
   5   4  10       65.13       73.54      1.99 o 
   1   5  10      192.63      193.11      2.58 o 
   2   5  10      197.49      175.06      1.49 o 
   3   5  10      714.10      690.37      5.89 o 
   4   5  10       40.61       45.72      1.26 o 
   5   5  10       21.71       25.04      1.03 o 
   0   6  10      503.56      432.78      4.24 o 
   1   6  10      166.53      153.05      2.02 o 
   2   6  10       24.68       22.04      0.60 o 
   3   6  10        7.91       11.96      0.68 o 
   4   6  10      123.37      123.51      2.15 o 
   5   6  10        0.14        0.50      0.52 o 
   1   7  10        3.18        1.29      0.34 o 
   2   7  10      243.81      221.85      2.14 o 
   3   7  10     1687.18     1698.71     10.77 o 
   4   7  10        1.53        2.14      0.50 o 
   0   8  10      111.56      110.03      1.92 o 
   1   8  10       31.32       32.88      0.92 o 
   2   8  10       50.36       49.60      1.10 o 
   3   8  10        5.50        5.82      0.57 o 
   4   8  10      493.84      537.56      6.04 o 
   1   9  10       42.84       40.09      0.97 o 
   2   9  10       52.00       56.48      1.11 o 
   3   9  10       53.10       46.08      1.02 o 
   4   9  10       12.70       13.94      0.85 o 
   0  10  10       29.88       35.07      1.39 o 
   1  10  10      133.06      150.36      1.66 o 
   2  10  10      136.76      128.97      1.67 o 
   3  10  10        0.00        0.16      0.42 o 
   1  11  10       13.31       16.45      0.77 o 
   2  11  10       50.09       55.47      1.09 o 
   3  11  10      399.08      378.08      3.94 o 
   0  12  10      173.73      190.26      7.09 o 
   1  12  10       69.33       88.00      1.54 o 
   2  12  10       63.30       64.35      1.48 o 
   1  13  10       77.34       70.21      2.75 o 
   1   1  11       10.10       10.56      0.37 o 
   2   1  11       13.97       17.77      0.64 o 
   3   1  11       66.04       71.94      0.94 o 
   4   1  11       60.05       59.21      1.25 o 
   5   1  11       39.91       40.69      1.44 o 
   0   2  11      732.27      797.93      5.91 o 
   1   2  11     5771.72     6015.94     24.19 o 
   2   2  11        0.05        1.16      0.27 o 
   3   2  11       46.78       39.76      0.99 o 
   4   2  11      114.58      103.98      2.36 o 
   5   2  11        9.74       11.26      0.72 o 
   1   3  11      450.45      494.29      2.96 o 
   2   3  11      378.16      363.27      2.51 o 
   3   3  11       89.18       87.67      1.38 o 
   4   3  11       78.05       76.64      1.76 o 
   5   3  11        3.96        2.62      0.51 o 
   0   4  11        8.17        6.03      0.53 o 
   1   4  11      662.00      689.15      4.06 o 
   2   4  11      894.97      873.17      5.00 o 
   3   4  11      200.48      197.49      2.70 o 
   4   4  11       28.35       28.37      1.10 o 
   5   4  11       69.03       78.72      1.38 o 
   1   5  11      200.37      194.33      2.07 o 
   2   5  11      329.99      316.91      2.07 o 
   3   5  11       70.02       71.96      1.46 o 
   4   5  11       95.34       96.31      1.56 o 
   5   5  11      123.33      150.26      2.29 o 
   0   6  11     1895.56     1870.88     24.67 o 
   1   6  11      555.05      543.06      3.59 o 
   2   6  11       64.27       69.43      1.71 o 
   3   6  11      256.08      269.94      3.90 o 
   4   6  11      319.72      329.44      3.75 o 
   5   6  11      153.14      160.69      2.23 o 
   1   7  11      112.30      112.88      1.44 o 
   2   7  11        3.93        5.15      0.55 o 
   3   7  11      101.30       99.66      1.57 o 
   4   7  11        0.01       -0.04      0.44 o 
   0   8  11       58.02       78.48      1.65 o 
   1   8  11        2.39        3.37      0.48 o 
   2   8  11      602.22      589.17      5.12 o 
   3   8  11      125.81      127.50      2.65 o 
   4   8  11       12.09       13.89      0.99 o 
   1   9  11      235.34      235.04      2.39 o 
   2   9  11      101.28       96.13      1.38 o 
   3   9  11        0.23        0.22      0.41 o 
   4   9  11        3.65        2.12      0.75 o 
   0  10  11      102.27       81.51      1.68 o 
   1  10  11      363.32      358.82      2.67 o 
   2  10  11       33.38       25.05      0.82 o 
   3  10  11        7.20        6.70      0.64 o 
   1  11  11      145.24      148.41      1.55 o 
   2  11  11       10.17       10.43      0.61 o 
   3  11  11        0.46        0.03      0.73 o 
   0  12  11       77.81       71.24      2.26 o 
   1  12  11        9.59       14.54      0.82 o 
   2  12  11       89.11       85.27      1.80 o 
   0   0  12      692.24      597.88      5.76 o 
   1   0  12      998.92     1043.46      6.89 o 
   2   0  12      640.24      584.77      5.09 o 
   3   0  12       97.93      104.81      1.99 o 
   4   0  12       32.22       28.07      1.49 o 
   5   0  12       37.60       32.72      1.50 o 
   1   1  12      187.77      187.13      1.58 o 
   2   1  12      171.38      218.49      1.82 o 
   3   1  12      928.00      879.47      5.86 o 
   4   1  12       87.01       80.32      1.99 o 
   5   1  12      359.93      353.46      4.25 o 
   0   2  12      499.96      449.15      3.64 o 
   1   2  12      211.36      220.95      1.69 o 
   2   2  12       17.38       14.59      0.50 o 
   3   2  12       91.97       80.78      1.36 o 
   4   2  12       39.44       41.87      1.23 o 
   5   2  12       33.24       32.28      1.18 o 
   1   3  12      142.10      118.47      1.31 o 
   2   3  12      255.83      269.91      1.87 o 
   3   3  12      184.17      174.39      1.96 o 
   4   3  12      265.59      289.63      3.02 o 
   5   3  12      123.48      114.83      2.95 o 
   0   4  12       43.94       41.43      1.20 o 
   1   4  12      106.69      104.58      1.23 o 
   2   4  12     2988.98     2832.23     11.17 o 
   3   4  12      669.25      631.61      5.32 o 
   4   4  12      387.07      385.56      4.08 o 
   5   4  12       15.00       23.15      1.15 o 
   1   5  12       94.49      104.03      1.15 o 
   2   5  12        9.15        9.07      0.58 o 
   3   5  12      195.77      196.23      4.01 o 
   4   5  12        9.52        8.78      0.64 o 
   5   5  12        9.03        6.73      0.69 o 
   0   6  12     1293.94     1285.00     10.28 o 
   1   6  12      503.35      485.11      2.72 o 
   2   6  12      439.38      425.78      3.89 o 
   3   6  12      198.67      194.41      3.62 o 
   4   6  12      157.93      180.50      3.15 o 
   1   7  12       16.00       17.95      0.75 o 
   2   7  12       83.67       89.60      1.39 o 
   3   7  12      341.21      355.70      3.49 o 
   4   7  12       12.89       15.38      0.76 o 
   0   8  12      440.92      415.38      7.89 o 
   1   8  12      415.34      378.00      2.82 o 
   2   8  12      140.26      126.28      1.62 o 
   3   8  12       11.61       16.22      0.76 o 
   4   8  12        2.24        5.38      0.72 o 
   1   9  12       35.90       41.86      0.97 o 
   2   9  12        7.27       10.56      0.62 o 
   3   9  12      216.72      217.43      2.15 o 
   0  10  12      215.24      180.86      3.66 o 
   1  10  12        8.75       11.98      0.62 o 
   2  10  12      115.53      118.62      1.44 o 
   3  10  12       15.98       13.08      0.68 o 
   1  11  12       31.30       33.46      0.83 o 
   2  11  12      112.28      120.47      1.38 o 
   0  12  12      319.76      321.31      4.75 o 
   1  12  12      253.29      261.00      2.93 o 
   1   1  13       49.71       47.96      0.81 o 
   2   1  13       96.16       97.02      1.07 o 
   3   1  13     1562.66     1449.84      7.35 o 
   4   1  13      295.49      299.40      3.40 o 
   5   1  13        0.29        1.52      0.55 o 
   0   2  13      136.32      166.00      2.01 o 
   1   2  13      259.14      256.03      1.76 o 
   2   2  13      125.72      120.48      1.09 o 
   3   2  13      207.61      198.83      2.10 o 
   4   2  13      852.06      818.33      5.90 o 
   5   2  13        0.32        2.79      0.62 o 
   1   3  13       92.27       82.05      0.98 o 
   2   3  13        0.03        0.96      0.27 o 
   3   3  13      249.29      233.77      2.68 o 
   4   3  13       11.77       13.28      0.82 o 
   5   3  13      391.23      418.03      3.43 o 
   0   4  13      360.66      381.13      3.22 o 
   1   4  13      673.62      643.58      3.41 o 
   2   4  13        0.63        1.23      0.36 o 
   3   4  13      253.49      241.26      2.53 o 
   4   4  13      275.02      291.45      2.78 o 
   5   4  13       91.97      104.62      2.62 o 
   1   5  13        4.44        5.38      0.37 o 
   2   5  13       12.44       14.14      0.68 o 
   3   5  13      399.19      375.88      5.95 o 
   4   5  13      177.81      201.84      3.39 o 
   0   6  13        0.58        1.12      0.61 o 
   1   6  13      515.86      493.07      3.90 o 
   2   6  13     1935.32     1925.47      9.16 o 
   3   6  13     1162.63     1180.17     11.60 o 
   4   6  13      382.48      370.65      4.97 o 
   1   7  13      107.16       94.97      1.37 o 
   2   7  13       16.89       16.93      0.73 o 
   3   7  13      569.78      568.11      5.56 o 
   4   7  13        5.99        6.15      0.59 o 
   0   8  13      985.20      912.25     11.31 o 
   1   8  13      157.57      144.23      1.67 o 
   2   8  13       43.93       48.98      1.05 o 
   3   8  13       40.10       42.10      1.26 o 
   4   8  13      144.12      149.67      2.65 o 
   1   9  13      355.17      347.02      3.09 o 
   2   9  13       26.39       32.97      0.87 o 
   3   9  13        0.16        0.68      0.41 o 
   0  10  13        2.74        2.04      0.58 o 
   1  10  13       30.15       26.05      0.82 o 
   2  10  13        2.98        3.06      0.43 o 
   3  10  13       94.10      111.77      1.87 o 
   1  11  13      215.97      225.92      2.49 o 
   2  11  13       15.61       20.11      0.69 o 
   0  12  13        3.00        2.22      0.89 o 
   1  12  13       11.26       11.99      0.86 o 
   0   0  14      967.94      965.43      7.23 o 
   1   0  14      293.63      274.74      3.49 o 
   2   0  14      282.00      247.91      2.40 o 
   3   0  14      417.46      379.95      5.33 o 
   4   0  14      529.37      487.65      7.52 o 
   1   1  14      309.28      276.40      1.86 o 
   2   1  14      230.01      222.29      1.57 o 
   3   1  14       78.94       79.66      1.42 o 
   4   1  14        0.04        0.53      0.52 o 
   5   1  14      227.61      258.74     11.37 o 
   0   2  14      103.55       97.96      1.35 o 
   1   2  14        0.00        0.42      0.25 o 
   2   2  14      666.93      611.62      3.50 o 
   3   2  14        1.44        0.42      0.44 o 
   4   2  14        0.17        0.06      0.48 o 
   5   2  14        9.30       14.89      0.92 o 
   1   3  14      643.36      621.99      3.07 o 
   2   3  14      228.12      242.06      1.97 o 
   3   3  14      588.82      578.84      5.37 o 
   4   3  14       22.42       20.39      0.86 o 
   5   3  14        0.48        0.82      0.73 o 
   0   4  14     1275.56     1235.32      6.56 o 
   1   4  14      234.25      221.71      1.48 o 
   2   4  14      415.66      397.04      3.16 o 
   3   4  14      166.35      153.84      2.22 o 
   4   4  14       38.48       45.08      1.49 o 
   1   5  14      510.07      490.43      3.03 o 
   2   5  14       60.30       59.21      1.15 o 
   3   5  14       48.03       46.66      1.38 o 
   4   5  14        1.47        1.26      0.43 o 
   0   6  14       72.66       65.01      1.92 o 
   1   6  14       26.98       24.94      0.84 o 
   2   6  14      187.13      195.26      2.11 o 
   3   6  14        8.63        6.18      0.63 o 
   4   6  14       11.67       13.27      0.75 o 
   1   7  14        0.35        1.23      0.44 o 
   2   7  14      223.45      228.12      2.08 o 
   3   7  14       37.58       39.55      1.05 o 
   4   7  14        8.64        9.25      0.67 o 
   0   8  14        0.38        0.82      0.58 o 
   1   8  14      260.25      274.69      2.34 o 
   2   8  14       11.57       11.59      0.60 o 
   3   8  14       39.62       38.57      1.00 o 
   1   9  14      138.55      141.09      2.30 o 
   2   9  14        9.11       11.76      0.61 o 
   3   9  14        3.24        3.08      0.47 o 
   0  10  14      231.58      225.08      2.64 o 
   1  10  14      141.58      154.36      1.64 o 
   2  10  14        4.66        7.16      0.50 o 
   1  11  14       26.04       28.61      0.82 o 
   2  11  14        2.35        1.84      0.49 o 
   0  12  14       19.32       21.71      1.47 o 
   1   1  15      127.00      110.78      1.08 o 
   2   1  15       77.10       78.67      1.24 o 
   3   1  15       46.84       45.13      1.22 o 
   4   1  15      124.68      115.63      1.94 o 
   5   1  15       19.73       18.72      1.65 o 
   0   2  15      255.13      251.94      2.20 o 
   1   2  15       51.61       59.11      0.81 o 
   2   2  15      163.73      158.56      2.28 o 
   3   2  15       12.69       10.37      0.68 o 
   4   2  15      491.07      495.69      4.49 o 
   1   3  15      396.86      371.23      2.10 o 
   2   3  15      395.05      361.33      2.56 o 
   3   3  15      105.29      107.63      1.70 o 
   4   3  15       23.78       24.74      1.00 o 
   0   4  15      779.90      762.10      6.66 o 
   1   4  15      231.58      215.18      1.70 o 
   2   4  15      694.28      683.04      6.40 o 
   3   4  15       48.11       46.09      1.29 o 
   4   4  15       65.10       67.77      1.23 o 
   1   5  15       10.80        8.94      0.56 o 
   2   5  15      249.95      255.27      2.51 o 
   3   5  15      869.72      857.65      8.33 o 
   4   5  15        2.88        1.80      0.52 o 
   0   6  15      693.49      687.58      5.57 o 
   1   6  15      142.83      146.66      1.66 o 
   2   6  15     1217.50     1163.26      6.58 o 
   3   6  15       37.40       35.89      1.09 o 
   4   6  15        2.68        2.95      0.49 o 
   1   7  15      275.47      273.20      2.30 o 
   2   7  15      139.88      141.75      1.70 o 
   3   7  15      180.36      190.14      3.54 o 
   4   7  15        4.64        2.98      0.55 o 
   0   8  15      113.00       98.30      1.86 o 
   1   8  15        8.20        9.18      0.57 o 
   2   8  15        1.42        1.56      0.43 o 
   3   8  15       84.99       86.89      2.25 o 
   1   9  15      293.62      281.59      2.24 o 
   2   9  15      162.13      168.12      2.02 o 
   3   9  15        0.21        1.89      0.54 o 
   0  10  15      170.04      177.92      2.73 o 
   1  10  15       87.03       86.00      1.20 o 
   2  10  15        0.88        1.56      0.38 o 
   1  11  15        3.80        4.01      0.49 o 
   0   0  16     2075.90     2085.76     16.42 o 
   1   0  16       22.04       30.34      1.05 o 
   2   0  16      495.19      469.15      5.06 o 
   3   0  16        0.07        0.04      0.66 o 
   4   0  16      383.53      410.34     13.44 o 
   1   1  16       79.12       81.48      1.25 o 
   2   1  16       50.22       52.06      1.05 o 
   3   1  16      201.16      180.11      2.30 o 
   4   1  16       13.79       12.84      1.04 o 
   0   2  16      181.12      158.06      1.73 o 
   1   2  16      291.41      274.41      2.32 o 
   2   2  16      113.18      109.78      1.72 o 
   3   2  16       82.59       72.61      1.35 o 
   4   2  16        5.29        6.42      0.59 o 
   1   3  16      838.84      838.22      4.35 o 
   2   3  16       50.17       51.29      1.20 o 
   3   3  16      915.09      881.56      6.51 o 
   4   3  16        0.55        0.10      0.44 o 
   0   4  16      271.28      287.02      3.37 o 
   1   4  16      876.61      826.32      4.04 o 
   2   4  16       91.72       91.97      1.46 o 
   3   4  16      455.07      479.94      4.15 o 
   4   4  16      518.14      536.52      8.83 o 
   1   5  16     1141.26     1112.35      5.70 o 
   2   5  16        3.91        5.13      0.54 o 
   3   5  16      793.65      767.66      8.58 o 
   4   5  16      143.06      145.01      2.62 o 
   0   6  16      122.08      107.85      2.05 o 
   1   6  16      108.79       99.05      1.38 o 
   2   6  16       61.05       58.63      1.18 o 
   3   6  16       14.44       19.08      0.89 o 
   4   6  16        6.35       11.69      0.70 o 
   1   7  16        4.41        4.36      0.49 o 
   2   7  16       19.31       17.83      0.81 o 
   3   7  16        1.79        0.53      0.52 o 
   0   8  16       97.82       95.93      1.80 o 
   1   8  16       53.82       64.34      1.09 o 
   2   8  16        2.31        2.76      0.44 o 
   3   8  16       45.26       44.60      1.79 o 
   1   9  16       25.91       17.46      0.70 o 
   2   9  16       89.15       91.49      1.51 o 
   0  10  16        8.96        9.53      0.85 o 
   1  10  16        4.52        4.86      0.45 o 
   2  10  16       12.40       16.93      0.79 o 
   1  11  16        5.13        2.63      0.83 o 
   1   1  17       18.12       15.43      0.69 o 
   2   1  17      485.20      486.79      3.91 o 
   3   1  17      169.80      153.28      2.06 o 
   4   1  17      169.80      164.82      2.52 o 
   0   2  17       42.56       44.88      1.48 o 
   1   2  17      148.62      142.66      1.65 o 
   2   2  17     1520.64     1490.94      9.22 o 
   3   2  17       15.19       17.30      1.77 o 
   4   2  17        0.04        1.38      0.52 o 
   1   3  17       54.89       41.78      0.98 o 
   2   3  17       95.88      103.92      1.60 o 
   3   3  17      129.45      137.26      2.04 o 
   4   3  17        4.66        3.53      0.56 o 
   0   4  17       94.01      105.25      2.02 o 
   1   4  17      219.03      230.20      1.96 o 
   2   4  17       20.87       18.85      0.87 o 
   3   4  17      126.20      139.47      1.83 o 
   4   4  17        6.04        7.98      0.67 o 
   1   5  17      114.32      120.52      1.48 o 
   2   5  17      147.03      139.25      1.74 o 
   3   5  17        2.48        2.74      0.53 o 
   4   5  17        3.84        6.69      0.78 o 
   0   6  17        6.04        3.91      0.70 o 
   1   6  17      141.97      138.17      1.60 o 
   2   6  17     1050.82     1019.26      6.20 o 
   3   6  17      137.18      125.76      1.86 o 
   1   7  17      182.30      198.15      1.88 o 
   2   7  17      277.61      305.90      3.41 o 
   3   7  17      118.06      134.17      2.58 o 
   0   8  17      824.56      842.67      9.01 o 
   1   8  17       54.48       49.48      0.94 o 
   2   8  17        2.74        1.64      0.42 o 
   1   9  17      129.80      134.52      1.51 o 
   2   9  17      327.54      338.37      3.15 o 
   0  10  17      154.17      167.91      2.45 o 
   1  10  17       11.50       12.69      0.63 o 
   0   0  18     2836.29     2528.54     24.70 o 
   1   0  18      217.49      222.19      3.34 o 
   2   0  18        0.88        0.10      0.68 o 
   3   0  18        6.47        6.31      0.86 o 
   4   0  18       91.28      108.09      2.75 o 
   1   1  18      104.83      100.55      1.61 o 
   2   1  18       10.33        8.23      0.67 o 
   3   1  18      230.66      231.77      2.87 o 
   4   1  18        2.01        2.07      0.59 o 
   0   2  18       14.48        7.97      0.94 o 
   1   2  18       93.89       85.11      1.47 o 
   2   2  18      585.36      560.05      4.28 o 
   3   2  18       46.08       44.17      1.28 o 
   4   2  18        0.39        1.54      0.51 o 
   1   3  18      384.92      402.18      3.44 o 
   2   3  18       16.99       14.15      0.71 o 
   3   3  18        2.49        2.94      0.53 o 
   4   3  18        0.03        0.32      0.85 o 
   0   4  18        4.21        6.00      2.03 o 
   1   4  18      912.33      938.91      5.05 o 
   2   4  18        0.01        0.31      0.42 o 
   3   4  18        3.17        2.35      0.52 o 
   1   5  18        0.00        1.04      0.39 o 
   2   5  18       17.44       18.43      0.78 o 
   3   5  18      155.32      168.83      2.04 o 
   0   6  18      119.43      138.86      2.39 o 
   1   6  18        0.01        0.21      0.39 o 
   2   6  18        1.52        1.31      0.43 o 
   3   6  18       21.58       19.41      0.87 o 
   1   7  18        9.37       13.96      0.69 o 
   2   7  18        1.28        2.13      0.49 o 
   3   7  18       28.34       30.96      1.77 o 
   0   8  18       22.57       18.52      0.92 o 
   1   8  18      439.28      449.14      4.37 o 
   2   8  18        3.52        2.33      0.42 o 
   1   9  18        1.47        2.12      0.42 o 
   2   9  18       56.99       65.21      3.06 o 
   0  10  18       14.85       13.16      1.04 o 
   1   1  19      166.81      166.00      1.98 o 
   2   1  19       35.38       43.31      1.28 o 
   3   1  19       97.92      103.36      1.81 o 
   0   2  19     1535.43     1481.74     12.00 o 
   1   2  19       62.42       69.46      1.34 o 
   2   2  19       21.84       19.43      0.87 o 
   3   2  19        1.28        0.84      0.51 o 
   1   3  19      217.41      229.98      2.46 o 
   2   3  19       24.32       30.03      1.02 o 
   3   3  19       63.28       70.47      1.57 o 
   0   4  19       85.58      110.35      2.05 o 
   1   4  19        0.03       -0.29      0.39 o 
   2   4  19       10.00       11.53      0.66 o 
   3   4  19       21.06       25.79      0.94 o 
   1   5  19      153.96      155.26      1.53 o 
   2   5  19        2.12        2.09      0.45 o 
   3   5  19      366.22      385.91      3.84 o 
   0   6  19     1299.91     1318.16      9.81 o 
   1   6  19        2.55        3.38      0.44 o 
   2   6  19      377.34      371.41      2.79 o 
   3   6  19       18.95       23.57      1.01 o 
   1   7  19       91.27       87.77      1.24 o 
   2   7  19        0.18        0.28      0.41 o 
   0   8  19      114.83      105.04      2.21 o 
   1   8  19        0.46        0.28      0.40 o 
   2   8  19        0.74        1.38      0.69 o 
   1   9  19       45.71       50.84      1.54 o 
   0   0  20        8.18        8.10      1.13 o 
   1   0  20       46.57       35.20      1.68 o 
   2   0  20       11.25        9.46      0.95 o 
   3   0  20      361.60      370.55      6.54 o 
   1   1  20      500.82      489.26      3.84 o 
   2   1  20       17.91       13.69      0.81 o 
   3   1  20      190.90      178.92      2.28 o 
   0   2  20      166.01      143.85      2.79 o 
   1   2  20       60.52       52.34      1.16 o 
   2   2  20        0.77        0.89      0.48 o 
   3   2  20       62.95       60.41      1.42 o 
   1   3  20      103.37       96.34      1.50 o 
   2   3  20       18.00       21.15      0.87 o 
   3   3  20       72.68       65.29      1.43 o 
   0   4  20      141.06      142.38      2.65 o 
   1   4  20       43.69       36.64      1.01 o 
   2   4  20      216.58      215.41      2.55 o 
   3   4  20       50.06       58.34      1.31 o 
   1   5  20      271.78      258.10      1.94 o 
   2   5  20       76.73       83.75      1.42 o 
   3   5  20        3.10        1.43      0.66 o 
   0   6  20      235.46      260.11      3.19 o 
   1   6  20        8.32       14.53      0.65 o 
   2   6  20      432.00      464.31      4.08 o 
   1   7  20       82.27       84.53      1.29 o 
   2   7  20      103.36      111.17      2.06 o 
   0   8  20       11.02       12.29      0.89 o 
   1   8  20      190.56      207.18      2.53 o 
   1   1  21       75.35       78.88      1.29 o 
   2   1  21       40.94       39.98      1.26 o 
   3   1  21      308.22      321.83      4.77 o 
   0   2  21        6.12       13.77      0.98 o 
   1   2  21       27.31       23.02      0.85 o 
   2   2  21      115.08      119.81      1.81 o 
   3   2  21      148.02      144.48      2.92 o 
   1   3  21       50.85       60.97      1.18 o 
   2   3  21       21.01       21.43      0.96 o 
   3   3  21       13.97        9.38      1.46 o 
   0   4  21      531.52      562.68      5.74 o 
   1   4  21       29.96       29.11      0.98 o 
   2   4  21        8.72        7.63      0.59 o 
   1   5  21       80.98       89.37      1.46 o 
   2   5  21       55.85       58.48      1.24 o 
   0   6  21       60.89       78.02      2.75 o 
   1   6  21        0.22        0.45      0.42 o 
   1   7  21       12.38       13.58      0.90 o 
   0   0  22      363.91      326.13      4.93 o 
   1   0  22       43.60       56.63      1.49 o 
   2   0  22      709.70      694.49     18.58 o 
   1   1  22       59.57       64.36      1.13 o 
   2   1  22        2.85        2.12      0.55 o 
   0   2  22      183.04      186.62      2.73 o 
   1   2  22       51.52       60.60      1.13 o 
   2   2  22       27.40       38.86      1.41 o 
   1   3  22      510.49      542.52      3.64 o 
   2   3  22        1.77        2.67      0.56 o 
   0   4  22     1017.84     1084.04      8.92 o 
   1   4  22        6.15        7.41      0.65 o 
   2   4  22       22.61       29.00      1.90 o 
   1   5  22      121.27      124.18      2.85 o 
   1   6  22       46.03       56.17      2.69 o 
   1   1  23       21.78       20.70      0.71 o 
   2   1  23       26.62       31.80      1.74 o 
   0   2  23      206.58      215.77      2.73 o 
   1   2  23      321.98      327.27      2.69 o 
   2   2  23      179.74      168.76      3.25 o 
   1   3  23        8.86        6.69      0.55 o 
   2   3  23       84.99       92.62      3.25 o 
   0   4  23       21.65       16.50      1.17 o 
   1   4  23        6.43       11.02      0.97 o 
   1   5  23        3.49        3.52      1.26 o 
   0   0  24        0.17        0.48      0.80 o 
   1   0  24       11.65       11.38      1.71 o 
   1   1  24        0.16        0.61      0.64 o 
   0   2  24      527.60      581.72      9.67 o 
   1   2  24       16.22       26.72      2.08 o 
                                                 
